# Supplementary material for: Coronary Sinus Lead Removal: A Comparison between Active and Passive Fixation Leads
Source: PLoS One. 2016 Apr 27;11(4):e0153651. doi: 10.1371/journal.pone.0153651 (PMC4847909; doi:10.1371/journal.pone.0153651)
Supplement: S1 Table — (XLSX) [file pone.0153651.s001.xlsx]

## Sheet: Blatt1
CS-Firma	CS-Modell	Fixation	Market Release	Extraction	SM/ICD	Gender	BMI	Explantation indication
Boston Scientific	Acuity Spiral 4591 - 80 cm	P	2008-05-01	ok	3K-ICD	1	25.6055	Pocket infection
Medtronic	Attain Ability Plus Model 4296 - 88 cm	P	2011-04-01	ok	3K-ICD	1	27.5482	Pocket infection
Medtronic	Attain OTW Model 4193 - 88 cm	P	2002-05-03	ok	3K-ICD	1	25.6489	Pocket infection
Medtronic	Attain StarFix Model 4195 - 88 cm	A	2008-08-15	ok	3K-ICD	1	24.7252	Pocket infection
Medtronic	Attain Ability Model 4196 - 88 cm	P	2009-05-15	ok	3K-SM	1	27.7744	Sepsis
Biotronik	Corox ProMRI OTW-L 85 BP	P	2012-04-01	ok	3K-ICD	2	23.1481	Pocket infection
Medtronic	Attain OTW Model 4193 - 88 cm	P	2002-05-03	ok	3K-ICD	1	30.0408	Sepsis
Medtronic	Attain StarFix Model 4195 - 88 cm	A	2008-08-15	ok	3K-ICD	1	25.9516	Pocket infection
Medtronic	Attain StarFix Model 4195 - 88 cm	A	2008-08-15	not possible	3K-ICD	1	31.1419	Pocket infection
Biotronik	Corox OTW 85-BP	P	2008-05-12	ok	3K-ICD	1	24.4473	Pocket infection
Medtronic	Attain StarFix Model 4195 - 88 cm	A	2008-08-15	ok	3K-ICD	1	31.9559	Pocket infection
St. Jude Medical	QuickFlex 1156T - 86 cm	P	2007-07-01	ok	3K-ICD	1	33.6327	Pocket infection
St. Jude Medical	QuickFlex 1156T - 86 cm	P	2007-07-01	ok	3K-ICD	1	31.9559	Pocket infection
St. Jude Medical	Aescula 1055T LV Lead	P	2001-09-11	ok	3K-SM	2	19.1001	Sepsis
Medtronic	Attain Ability Model 4196 - 88 cm	P	2009-05-15	ok	3K-ICD	1	38.4243	Pocket infection
Medtronic	Attain StarFix Model 4195 - 88 cm	A	2008-08-15	not possible	3K-ICD	1	21.8776	Sepsis
St. Jude Medical	QuickFlex µ 1258T - 86 cm	P	2002-05-02	ok	3K-ICD	1	32.526	Pocket infection
St. Jude Medical	QuickFlex µ 1258T - 86 cm	P	2008-09-29	ok	3K-ICD	1	27.7008	Pocket infection
Medtronic	Attain OTW Model 4193 - 88 cm	P	2002-05-03	ok	3K-ICD	1	21.3296	Pocket infection
Medtronic	Attain OTW Model 4193 - 88 cm	P	2002-05-03	ok	3K-ICD	1	33.2031	Pocket infection
St. Jude Medical	Aescula 1055T LV Lead	P	2001-09-11	ok	3K-ICD	1	32.6608	Pocket infection
Medtronic	Attain StarFix Model 4195 - 88 cm	A	2008-08-15	not possible	3K-ICD	1	22.5981	Pocket infection
